# Supplementary material for: Large scale RNAi screen in Tribolium reveals novel target genes for pest control and the proteasome as prime target
Source: BMC Genomics. 2015 Sep 3;16(1):674. doi: 10.1186/s12864-015-1880-y (PMC4559001; doi:10.1186/s12864-015-1880-y)
Supplement: Additional file 1: Table S1. — lists the top 100 RNAi target genes with their Tribolium iBeetle-numbers, Tc-genes and Drosophila orthologs. Table S2. lists the best 40 RNAi target genes with their Tribolium iBeetle-numbers, Tc-genes and Drosophila orthologs. Table S3. lists the number of surviving animals after injection with non-overlapping dsRNA fragments. Table S4. lists the number of surviving larvae after single and double RNAi treatments (total dsRNA concentration 0,5 ng/μl). Table S5. shows the sequences of the Tribolium orthologs of the RNAi target genes published by Baum et al. [15]. (XLSX 37 kb) [file 12864_2015_1880_MOESM1_ESM.xlsx]

## Sheet: Tabelle1
Top 100 RNAi target genes
Symbol	iB	Tc gene	Dm gene	Dm gene name
control	iB_05139	TC011976	CG3331	ebony
L1	iB_00003	TC000029	CG1212	p130CAS
L2	iB_00004	TC000040	CG42341	Pka-R1
L3	iB_00011	TC000069	CG4097	Prosβ6
L4	iB_00015	TC000082	CG7506	-
L5	iB_00029	TC000161	CG6202	Surf4
L6	iB_00031	TC000165	CG40470	-
L7	iB_00053	TC000258	CG4904	Prosα6
L8	iB_00063	TC032227	CG5706	-
L9	iB_00141	TC000614	CG18495	Prosα1
L10	iB_00322	TC002003	CG5848	cact
L11	iB_00404	TC002574	CG4659	Srp54k
L12	iB_00411	TC002601	CG1743	Gs2
L13	iB_00462	TC002881	CG11856	Nup358
L14	iB_00472	TC002933	CG8749	snRNP-U1-70K
L15	iB_00503	TC003020	CG14813	δCOP-PB
L16	iB_00512	TC003079	CG15609	Ehbp1-PG
L17	iB_00606	TC003747	CG2063	-
L18	iB_00607	TC003752	CG18412	ph-p
L19	iB_00621	TC003818	CG9854	hrg
L20	iB_00655	TC004029	CG4153	eIF-2β
L21	iB_00731	TC004599	CG7007	VhaPPA1
L22	iB_00753	TC004683	CG8843	Sec5
L23	iB_00788	TC004949	CG18617	Vha100-2
L24	iB_00825	TC005313	CG5395	nmd
L25	iB_00950	TC005869	CG18174	Rpn11
L26	iB_00985	TC006047	CG5269	vib
L27	iB_01026	TC006281	CG17332	VhaSFD
L28	iB_01103	TC006982	-	-
L29	iB_01207	TC007510	CG9177	eIF5
L30	iB_01233	TC007640	CG7957	MED17
L31	iB_01271	TC007846	CG8432	Rep
L32	iB_01280	TC007891	CG4157	Rpn12
L33	iB_01347	TC008407	CG31004	mesh
L34	iB_01385	TC008671	CG10938	Prosα5
L35	iB_01456	TC009010	CG7610	ATPsyn-γ
L36	iB_01467	TC033679	CG18076	shot
L37	iB_01493	TC009191	CG1250	Sec23
L38	iB_01528	TC009328	CG10540	cpa
L39	iB_01562	TC009491	CG2910	nito
L40	iB_01675	TC010367	CG1088	Vha26
L41	iB_01682	TC010405	CG3992	srp
L42	iB_01709	TC010557	CG9539	Sec61α
L43	iB_01800	TC011082	CG2674	Sam-S
L44	iB_01807	TC011120	CG15811	Rop
L45	iB_01824	TC011204	CG17420	RpL15
L46	iB_01879	TC011708	CG5930	TfIIA-L
L47	iB_02161	TC013571	CG6625	alpha snap
L48	iB_03390	TC002507	CG17603	Taf1
L49	iB_00268	TC001600	CG6601	Rab6
L50	iB_01793	TC011058	CG18102	shi
L51	iB_01796	TC011068	CG2467	pot
L52	iB_01857	TC031473	CG1782	Uba1
L53	iB_01884	TC011725	CG6022	Cchl
L54	iB_02377	TC015014	CG9012	Chc
L55	iB_02456	TC015321	CG6593	pp1alpha-96a
L56	iB_02457	TC015322	CG11154	ATPsyn-β
L57	iB_02509	TC015727	CG17170	su(f)
L58	iB_02531	TC015935	CG13281	Cas
L59	iB_02553	TC031972	CG5931	l(3)72Ab
L60	iB_02593	TC030579	CG6174	Arp1
L61	iB_02601	TC030625	CG12323	Prosβ5
L62	iB_02611	TC030666	CG11522	RpL6
L63	iB_02644	TC000801	CG2503	atms
L64	iB_02646	TC030619	CG8118	mam
L65	iB_02695	TC003405	-	-
L66	iB_02765	TC008190	CG12202	Nat1
L67	iB_02771	TC008263	CG10228	inr-a
L68	iB_02788	TC013746	-	-
L69	iB_02796	TC014300	CG18398	Tango6
L70	iB_02797	TC031145	CG34418	sif
L71	iB_02808	TC033251	-	-
L72	iB_02921	TC012455	CG9206	Gl
L73	iB_03608	TC003731	CG3780	Spx
L74	iB_03656	TC003944	-	-
L75	iB_03752	TC004420	CG1703	-
L76	iB_03754	TC004425	CG4147	hsc70-3
L77	iB_03836	TC004760	CG11152	fd102C
L78	iB_04084	TC006188	CG4644	mtRNApol
L79	iB_04099	TC006253	CG8566	unc-104
L80	iB_04125	TC006375	CG5378	Rpn7
L81	iB_04162	TC006514	CG5341	Sec6
L82	iB_04192	TC006679	CG31992	gw
L83	iB_04235	TC006902	-	-
L84	iB_04411	TC007999	CG16916	Rpt3
L85	iB_04531	TC008662	CG4584	dUTPase
L86	iB_04581	TC009040	CG4548	XNP
L87	iB_05229	TC012381	CG6843	-
L88	iB_05303	TC012723	CG12104	-
L89	iB_05370	TC013003	CG5971	Cdc6
L90	iB_05404	TC013245	CG10002	fkh
L91	iB_05526	TC013939	CG1109	-
L92	iB_05560	TC014109	CG31155	Rpb7
L93	iB_05604	TC014294	CG1828	dre4
L94	iB_05628	TC014413	CG7269	Hel25E
L95	iB_05683	TC014730	CG12245	gcm
L96	iB_05693	TC014785	CG12750	ncm
L97	iB_05726	TC014931	CG2909	-
L98	iB_05983	TC016270	CG3962	Keap1
L99	iB_06042	TC032389	CG5081	Syx7
L100	iB_06050	TC030708	CG2252	fs(1)h

## Sheet: Tabelle2
Top 40 RNAi target genes
Symbol	iB	Tc gene	Dm gene	Dm gene name
control	iB_05139	TC011976	CG3331	ebony
L2	iB_00004	TC000040	CG42341	Pka-R1
L3	iB_00011	TC000069	CG4097	Prosβ6
L5	iB_00029	TC000161	CG6202	Surf4
L7	iB_00053	TC000258	CG4904	Prosα6
L9	iB_00141	TC000614	CG18495	Prosα1
L10	iB_00322	TC002003	CG5848	cact
L11	iB_00404	TC002574	CG4659	Srp54k
L14	iB_00472	TC002933	CG8749	snRNP-U1-70K
L17	iB_00606	TC003747	CG2063	-
L25	iB_00950	TC005869	CG18174	Rpn11
L27	iB_01026	TC006281	CG17332	VhaSFD
L32	iB_01280	TC007891	CG4157	Rpn12
L37	iB_01493	TC009191	CG1250	Sec23
L39	iB_01562	TC009491	CG2910	nito
L42	iB_01709	TC010557	CG9539	Sec61α
L43	iB_01800	TC011082	CG2674	Sam-S
L44	iB_01807	TC011120	CG15811	Rop
L47	iB_02161	TC013571	CG6625	alpha snap
L50	iB_01793	TC011058	CG18102	shi
L52	iB_01857	TC031473	CG1782	Uba1
L54	iB_02377	TC015014	CG9012	Chc
L55	iB_02456	TC015321	CG6593	pp1alpha-96a
L56	iB_02457	TC015322	CG11154	ATPsyn-β
L58	iB_02531	TC015935	CG13281	Cas
L61	iB_02601	TC030625	CG12323	Prosβ5
L62	iB_02611	TC030666	CG11522	RpL6
L63	iB_02644	TC000801	CG2503	atms
L64	iB_02646	TC030619	CG8118	mam
L67	iB_02771	TC008263	CG10228	inr-a
L76	iB_03754	TC004425	CG4147	hsc70-3
L79	iB_04099	TC006253	CG8566	unc-104
L80	iB_04125	TC006375	CG5378	Rpn7
L82	iB_04192	TC006679	CG31992	gw
L84	iB_04411	TC007999	CG16916	Rpt3
L88	iB_05303	TC012723	CG12104	-
L90	iB_05404	TC013245	CG10002	fkh
L93	iB_05604	TC014294	CG1828	dre4
L94	iB_05628	TC014413	CG7269	Hel25E
L95	iB_05683	TC014730	CG12245	gcm
L100	iB_06050	TC030708	CG2252	fs(1)h

## Sheet: Tabelle3
Injection of non-overlapping dsRNA fragments						The lethality of the top 40 RNAi target genes was confirmed by repeating the experiment using non-overlapping dsRNA fragments with a total dsRNA concentration of 1 µg/µl. DsRNA injections were done into 10 Tribolium larvae, respectively, and the survival animals were counted every second day. Tc-ebony was used as negative control.
Tc-ebony	d2	d4	d6	d8	d10
1000ng/µl	10	10	9	9	9
L2	d2	d4	d6	d8	d10
L2_2 1000ng/µl	6	2	2	0	0
L3	d2	d4	d6	d8	d10
L3_2 1000ng/µl	9	4	0	0	0
L5	d2	d4	d6	d8	d10
L5_2 1000ng/µl	8	0	0	0	0
L7	d2	d4	d6	d8	d10
L7_2 1000ng/µl	9	6	0	0	0
L9	d2	d4	d6	d8	d10
L9_2 1000ng/µl	7	6	0	0	0
L10	d2	d4	d6	d8	d10
L10_2 1000ng/µl	6	0	0	0	0
L11	d2	d4	d6	d8	d10
L11_2 1000ng/µl	10	1	0	0	0
L14	d2	d4	d6	d8	d10
L14_2 1000ng/µl	6	5	3	0	0
L17	d2	d4	d6	d8	d10
L17_2 1000ng/µl	7	3	2	0	0
L25	d2	d4	d6	d8	d10
L25_2 1000ng/µl	8	5	0	0	0
L27	d2	d4	d6	d8	d10
L27_2 1000ng/µl	10	5	0	0	0
L30	d2	d4	d6	d8	d10
L30_2 1000ng/µl	7	4	2	0	0
L32	d2	d4	d6	d8	d10
L32_2 1000ng/µl	7	4	4	0	0
L37	d2	d4	d6	d8	d10
L37_2 1000ng/µl	9	6	1	0	0
L39	d2	d4	d6	d8	d10
L39_2 1000ng/µl	10	4	2	0	0
L42	d2	d4	d6	d8	d10
L42_2 1000ng/µl	7	4	1	0	0
L43	d2	d4	d6	d8	d10
L43_2 1000ng/µl	10	7	2	0	0
L44	d2	d4	d6	d8	d10
L44_2 1000ng/µl	7	1	0	0	0
L47	d2	d4	d6	d8	d10
L47_2 1000ng/µl	10	2	0	0	0
L50	d2	d4	d6	d8	d10
L50_2 1000ng/µl	10	2	0	0	0
L52	d2	d4	d6	d8	d10
L52_2 1000ng/µl	8	4	0	0	0
L54	d2	d4	d6	d8	d10
L54_2 1000ng/µl	9	3	0	0	0
L55	d2	d4	d6	d8	d10
L55_2 1000ng/µl	10	4	0	0	0
L56	d2	d4	d6	d8	d10
L56_2 1000ng/µl	10	3	0	0	0
L58	d2	d4	d6	d8	d10
L58_2 1000ng/µl	10	6	5	0	0
L61	d2	d4	d6	d8	d10
L61_2 1000ng/µl	10	3	0	0	0
L61_3 1000ng/µl	9	2	0	0	0
L62	d2	d4	d6	d8	d10
L62_2 1000ng/µl	9	3	1	0	0
L62_3 1000ng/µl	10	3	0	0	0
L63	d2	d4	d6	d8	d10
L63_2 1000ng/µl	10	9	5	0	0
L64	d2	d4	d6	d8	d10
L64_2 1000ng/µl	10	9	8	0	0
L67	d2	d4	d6	d8	d10
L67_2 1000ng/µl	8	0	0	0	0
L76	d2	d4	d6	d8	d10
L76_2 1000ng/µl	10	5	0	0	0
L79	d2	d4	d6	d8	d10
L79_2 1000ng/µl	10	2	0	0	0
L80	d2	d4	d6	d8	d10
L80_2 1000ng/µl	10	0	0	0	0
L82	d2	d4	d6	d8	d10
L82_2 1000ng/µl	10	1	0	0	0
L84	d2	d4	d6	d8	d10
L84_2 1000ng/µl	10	1	0	0	0
L88	d2	d4	d6	d8	d10
L88_2 1000ng/µl	10	9	5	2	0
L90	d2	d4	d6	d8	d10
L90_2 1000ng/µl	10	6	1	0	0
L90_3 1000ng/µl	10	7	0	0	0
L93	d2	d4	d6	d8	d10
L93_2 1000ng/µl	7	1	0	0	0
L94	d2	d4	d6	d8	d10
L94_2 1000ng/µl	10	1	0	0	0
L95	d2	d4	d6	d8	d10
L95_2 1000ng/µl	10	0	0	0	0
L100	d2	d4	d6	d8	d10
L100_2 1000ng/µl	10	5	0	0	0

## Sheet: Tabelle4
Single and double RNAi treatments with a total dsRNA concentration of 0,5 ng/µl						Single and double RNAi treatments were performed in 10 Tribolium larvae, respectively, and the number of surviving animals at different days post injection was documented. For every target gene, 10 different pairwise combinations were injected with a total dsRNA concentration of 0,5ng/µl and compared to the single injections (0,5ng/ul total concentration).
	d2	d4	d6	d8	d10
L11	9	9	7	7	5
L11+10	10	8	8	6	2
L11+44	10	10	9	8	4
L11+47	10	8	8	6	3
L11+50	10	9	5	2	2
L11+55	10	10	10	9	8
L11+67	10	7	5	4	2
L11+76	10	10	10	9	2
L11+80	10	9	8	7	5
L11+82	10	10	9	4	3
L11+84	10	10	10	7	2
L50	10	9	9	7	5
L50+10	10	8	6	5	5
L50+44	10	10	10	10	3
L50+47	10	8	5	2	0
L50+55	8	7	7	4	3
L50+67	10	9	8	6	3
L50+76	10	10	7	5	3
L50+80	9	9	9	7	5
L50+82	10	10	6	6	4
L50+84	8	8	7	5	3
L67	10	8	6	4	0
L67+10	10	10	5	5	4
L67+44	10	9	9	9	4
L67+47	10	8	7	3	1
L67+55	10	9	5	4	3
L67+76	10	6	5	3	1
L67+80	9	9	9	9	7
L67+82	10	8	6	2	0
L67+84	10	8	7	5	3
L76	10	9	5	1	0
L76+10	9	8	8	5	3
L76+44	10	5	5	4	4
L76+47	9	6	5	3	0
L76+55	10	9	7	7	4
L76+80	10	9	8	5	3
L76+82	10	9	9	6	3
L76+84	10	10	10	6	4
L84	10	9	6	3	1
L84+10	10	10	10	7	7
L84+44	10	9	9	8	3
L84+47	10	5	5	3	0
L84+55	10	10	10	9	7
L84+80	9	7	7	7	3
L84+82	10	7	7	3	2
L55	10	10	10	10	8
L55+10	10	10	9	6	7
L55+44	9	8	8	3	2
L55+47	10	10	6	4	1
L55+80	10	10	10	9	8
L55+82	9	9	9	4	1
L80	9	6	5	2	1
L80+10	10	8	8	7	6
L80+44	9	8	8	6	2
L80+47	10	10	9	7	1
L80+82	10	9	8	7	2
L82	10	8	7	2	0
L82+10	10	8	7	5	3
L82+44	10	9	9	5	2
L82+47	10	7	7	2	0
L44	9	8	8	7	0
L44+10	10	8	8	6	4
L44+47	10	8	6	3	0
L47	10	6	5	3	1
L47+10	10	4	4	2	1
L10	10	5	2	2	0
Ebony	10	9	9	9	9

## Sheet: Tabelle5
Gene sequences of the orthologous RNAi target genes published by Baum et al., 2007.
TC013867/copi coatomer	ATGCCCCTCCGTCTGGACATCAAACGCAAACTTACGGCGCGTTCCGACCGTGTAAAATGCGTCGACTTGCACCCGACCGAGCCCTGGATGCTCTGCTCGCTATACAGCGGCAATATAAACGTCTGGAATCACGAAAATCAACAACTAGTCAAAACCTTTGAAGTTTGTGATTTACCAGTACGTGCCGCAAAATTCGTACCCCGCAAGAACTGGGTGATTGCCGGCTCGGACGACATGCAAATTCGTGTTTTTAACTATAATACACTGGATCGTGTACATGCTTTTGAGGCCCATTCGGATTATGTGCGGTGTATTGTGATCCACCCCACACAGCCTTACATCCTCACAGGGAGCGATGACATGCTTATCAAATTATGGAACTGGGAGAAAGCCTGGGCC…
TC013357/vATPase d	ATGAAGGGCTGCTTGTTCAACATCGACGCCGGTTACTTGGAGGGATTATGTCGGGGCTTCAAGTGCGGTATTTTGAAGCAATCCGATTACCTGAATTTGGTTCAGTGTGAAACCCTGGAAGATCTCAAACTGCACTTGCAAGGGACGGATTACGGGTCTTTTCTTGCCAACGAACCCTCCCCATTGGCCGTTTCGACCATTGATAATAAATTGAGGGAGAAGTTGGTCATAGAGTTCCAACATATGAGGAATCAGGCGGTTGAGCCCCTGTCTACGTTTTTGGATTTTATCACTTACAGTTACATGATTGATAATATTATTTTACTGATTACGGGGACGTTGCACCAGCGCCCCATTGGGGAGCTGATCCCGAAATGCCACCCCTTGGGGAGCTTTGAG…
TC008354/vATPase a	ATGACCTCTCTACCGAAGATGGGTGATGAAGAGCGCGAGAACAAATTCGGATACGTGTTCGCGGTATCCGGTCCTGTCGTTACGGCCGAGAAAATGAGCGGAGCGGCTATGTACGAGCTGGTGCGTGTGGGGTACTCCGAACTGGTCGGGGAAATTATTCGTCTGGAGGGCGAAATGGCCACTATCCAGGTATACGAAGAAACTTCAGGTGTTACGGTGGGTGATCCAGTCTTACGAACTGGTAAACCCTTGTCGGTGGAGCTGGGCCCAGGTATTATGGGTTCGATTTTTGACGGTATCCAGAGACCGCTGAAGGACATCAACGAGCTCACGCAAAGTATTTACATTCCTAAGGGTGTTAATGTGCCATCGTTGTCGCGTACGACTAAGTGGGAGTTT…
TC004873/alpha tubulin	ATGCGTGAATGTATCTCAGTTCATGTCGGCCAAGCCGGAGTCCAGATCGGCAACGCCTGTTGGGAATTGTACTGTTTGGAACATGGAATCCAACCCGACGGCCAAATGCCCTCTGATAAAACTGTCGGGGGCGGTGACGACAGTTTCAACACCTTCTTCAGCGAGACCGGTGCTGGAAAGCACGTCCCGAGGGCCGTCTTCGTCGACTTGGAACCCACTGTCGTCGATGAGGTCCGCACCGGGACTTACCGCCAGTTGTTCCACCCCGAACAATTGATCACTGGCAAAGAAGACGCCGCCAATAACTACGCCAGAGGCCACTACACCATTGGCAAGGAAATCGTCGACTTGGTTTTGGACCGCATCCGTAAATTGGCCGATCAATGCACGGGGCTCCAA…
TC009589/beta tubulin	ATGAGGGAAATCGTTCATATCCAAGCCGGCCAATGCGGCAACCAGATTGGAGCCAAATTCTGGGAAATCATCTCAGACGAGCACGGCATCGACCCCACCGGCGCCTACCACGGCGACTCCGACTTGCAATTGGAGCGCATCAACGTCTACTACAATGAAGCCTCCGGTGGCAAATACGTCCCCCGTGCCATCCTCGTGGACTTGGAGCCCGGCACCATGGACTCAGTCCGTTCCGGTCCTTTCGGCCAGATTTTCCGCCCCGACAACTTCGTCTTCGGCCAGTCCGGAGCCGGAAACAACTGGGCCAAGGGCCACTACACAGAAGGCGCCGAACTAGTCGACTCAGTCTTGGACGTGGTGCGCAAAGAGGCCGAGTCCTGCGACTGCCTCCAAGGCTTC…
